# Supplementary material for: Integrative Omics Defines Metabolic Biomarkers and Genetic Regulatory Mechanisms of Mortality Risk
Source: Adv Sci (Weinh). 2025 Nov 18;13(3):e14464. doi: 10.1002/advs.202514464 (PMC12806298; doi:10.1002/advs.202514464)
Supplement: Supplementary file 2 — Supplemental Table 1‐7 [file ADVS-13-e14464-s002.xlsx]

## Sheet: Table S1
Table S1. Results of metabolite set enrichment analysis.
Metabolite Set	Total Cmpd	Hits	Statistic Q	Expected Q	Raw p	Holm p	FDR	Enrichment ratio
Phenylketonuria	9	2	17.22	1.3158	0.000113	0.015474	0.002213	13.0871
Branched-chain Keto Acid Dehydrogenase Kinase Deficiency	6	3	16.729	1.3158	0.000128	0.01747	0.002213	12.7139
Maple syrup urine disease	11	3	16.729	1.3158	0.000128	0.01747	0.002213	12.7139
Glutathione synthetase deficiency	2	1	15.074	1.3158	0.000485	0.060527	0.002213	11.4561
Bartter Syndrome, Type 2, Antenatal	10	1	14.953	1.3158	0.000513	0.061368	0.002213	11.3642
Bartter Syndrome, Type 4A, Neonatal, with Sensorineural Deafness	9	1	14.953	1.3158	0.000513	0.061368	0.002213	11.3642
Bartter Syndrome, Type 4B, Neonatal, With Sensorineural Deafness	8	1	14.953	1.3158	0.000513	0.061368	0.002213	11.3642
Brown-Vialetto-Van Laere Syndrome 1	2	1	14.953	1.3158	0.000513	0.061368	0.002213	11.3642
Hypoparathyroidism-retardation-dysmorphism syndrome	3	1	14.953	1.3158	0.000513	0.061368	0.002213	11.3642
Isovaleric acidemia	23	1	14.953	1.3158	0.000513	0.061368	0.002213	11.3642
Pseudohypoaldosteronism, type I, autosomal dominant	4	1	14.953	1.3158	0.000513	0.061368	0.002213	11.3642
Stomach cancer	9	2	14.953	1.3158	0.000513	0.061368	0.002213	11.3642
Dimethylglycine Dehydrogenase Deficiency	8	3	14.952	1.3158	0.000513	0.061368	0.002213	11.3634
Lesch-Nyhan syndrome	5	2	14.952	1.3158	0.000513	0.061368	0.002213	11.3634
Phosphoribosylpyrophosphate Synthetase Superactivity	4	2	14.952	1.3158	0.000513	0.061368	0.002213	11.3634
Canavan disease	15	3	14.952	1.3158	0.000513	0.061368	0.002213	11.3634
Chronic renal failure	11	4	14.95	1.3158	0.000513	0.061368	0.002213	11.3619
Cerebral creatine deficiency syndrome 2	5	3	14.902	1.3158	0.000511	0.061368	0.002213	11.3254
Nicotinamide Adenine Dinucleotide Deficiency	8	2	14.816	1.3158	6.65e-05	0.009183	0.002213	11.2601
21-Hydroxylase deficiency	11	2	14.556	1.3158	0.000467	0.060527	0.002213	11.0625
Familial partial lipodystrophy	4	2	14.556	1.3158	0.000467	0.060527	0.002213	11.0625
Lipodystrophy, Congenital Generalized	4	2	14.556	1.3158	0.000467	0.060527	0.002213	11.0625
Partial lipodystrophy	4	2	14.556	1.3158	0.000467	0.060527	0.002213	11.0625
Primary hypomagnesemia	12	2	14.556	1.3158	0.000467	0.060527	0.002213	11.0625
Long-chain Fatty Acids, Defect in Transport of	7	3	14.555	1.3158	0.000467	0.060527	0.002213	11.0617
Sepsis	23	6	14.509	1.3158	0.000466	0.060527	0.002213	11.0268
Hyperoxalemia	3	2	14.251	1.3158	0.000503	0.060857	0.002213	10.8307
Pancreatic cancer	21	15	14.026	1.3158	0.000489	0.060527	0.002213	10.6597
Late-onset preeclampsia	40	22	13.661	1.3158	0.00045	0.059795	0.002213	10.3823
Early preeclampsia	45	25	13.659	1.3158	0.00045	0.059795	0.002213	10.3808
Pregnancy	766	26	13.655	1.3158	0.00045	0.059795	0.002213	10.3777
Uremia	92	15	13.447	1.3158	0.000396	0.053016	0.002213	10.2196
Ovarian cancer	10	1	12.143	1.3158	0.0019	0.19743	0.0074851	9.22861
Ribose-5-phosphate isomerase deficiency	11	1	11.808	1.3158	0.00222	0.22815	0.008491	8.97401
Continuous ambulatory peritoneal dialysis	4	1	11.154	1.3158	0.00299	0.30528	0.010869	8.47697
Hemodialysis	19	1	11.154	1.3158	0.00299	0.30528	0.010869	8.47697
Lung Cancer	9	1	10.658	1.3158	0.00376	0.37208	0.012967	8.10002
Epilepsy	15	9	10.649	1.3158	0.00153	0.16147	0.0062044	8.09318
Fumarase deficiency	13	9	10.021	1.3158	0.00152	0.16147	0.0062044	7.6159
Dengue fever	3	1	8.3177	1.3158	0.011	1	0.033146	6.3214
Hawkinsinuria	2	1	8.2552	1.3158	0.0113	1	0.033146	6.2739
Myocardial infarction	4	1	8.2552	1.3158	0.0113	1	0.033146	6.2739
Tyrosinemia	3	1	8.2552	1.3158	0.0113	1	0.033146	6.2739
Tyrosinemia I	2	1	8.2552	1.3158	0.0113	1	0.033146	6.2739
Viral infection	2	1	8.2552	1.3158	0.0113	1	0.033146	6.2739
2-Ketoglutarate dehydrogenase complex deficiency	7	4	7.6583	1.3158	0.0127	1	0.036029	5.82026
Chronic pancreatitis	2	1	7.3072	1.3158	0.0174	1	0.043774	5.55343
3-methylglutaconic aciduria type II, X-linked	20018	1	7.304	1.3158	0.0174	1	0.043774	5.551
Obesity	745	10	7.1585	1.3158	0.0144	1	0.038834	5.44042
Schizophrenia	101	22	7.1286	1.3158	0.00396	0.38845	0.013341	5.41769
Colorectal cancer	54	24	6.9957	1.3158	0.00339	0.33877	0.011987	5.31669
N-acetylglutamate synthetase deficiency	9	2	6.8762	1.3158	0.0197	1	0.043774	5.22587
3-Phosphoglycerate dehydrogenase deficiency	2	2	6.4259	1.3158	0.0251	1	0.043774	4.88364
Juvenile myoclonic epilepsy	3	2	6.4259	1.3158	0.0251	1	0.043774	4.88364
Neu-Laxova Syndrome 1	2	2	6.4259	1.3158	0.0251	1	0.043774	4.88364
Phosphoserine Aminotransferase Deficiency	2	2	6.4259	1.3158	0.0251	1	0.043774	4.88364
Phosphoserine Phosphatase Deficiency	2	2	6.4259	1.3158	0.0251	1	0.043774	4.88364
Sarcosinemia	3	2	6.4259	1.3158	0.0251	1	0.043774	4.88364
Histidinemia	4	3	6.3872	1.3158	0.0229	1	0.043774	4.85423
Heart failure	12	5	6.3739	1.3158	0.0229	1	0.043774	4.84413
Refractory localization-related epilepsy	4	3	6.3437	1.3158	0.0251	1	0.043774	4.82117
Pyridoxamine 5-prime-phosphate oxidase deficiency	2	2	6.303	1.3158	0.0275	1	0.043774	4.79024
D-Glyceric acidura	2	1	6.264	1.3158	0.0281	1	0.043774	4.7606
Iminoglycinuria	2	1	6.264	1.3158	0.0281	1	0.043774	4.7606
Lipoyltransferase 1 Deficiency	12	8	6.2575	1.3158	0.0169	1	0.043774	4.75566
Alzheimer's disease	59	12	6.242	1.3158	0.0133	1	0.036735	4.74388
3-Methyl-crotonyl-glycinuria	6	3	6.0149	1.3158	0.0128	1	0.036029	4.57129
Phosphoenolpyruvate Carboxykinase Deficiency 1, Cytosolic	7	3	5.9668	1.3158	0.0262	1	0.043774	4.53473
Glucagon deficiency	4	2	5.8995	1.3158	0.0333	1	0.043774	4.48358
Acute myelogenous leukemia	3	1	5.899	1.3158	0.0333	1	0.043774	4.4832
Addison's Disease	3	1	5.899	1.3158	0.0333	1	0.043774	4.4832
Adrenal hyperplasia, congenital, due to 3-beta-hydroxysteroid dehydrogenase 2 deficiency	18	1	5.899	1.3158	0.0333	1	0.043774	4.4832
Adrenal insufficiency, congenital, with 46,XY sex reversal, partial or complete	14	1	5.899	1.3158	0.0333	1	0.043774	4.4832
Beckwith-Wiedemann Syndrome	2	1	5.899	1.3158	0.0333	1	0.043774	4.4832
Diabetes and Deafness, Maternally Inherited	2	1	5.899	1.3158	0.0333	1	0.043774	4.4832
Diabetes mellitus type 2	21	1	5.899	1.3158	0.0333	1	0.043774	4.4832
Donohue Syndrome	5	1	5.899	1.3158	0.0333	1	0.043774	4.4832
Fanconi Bickel syndrome	4	1	5.899	1.3158	0.0333	1	0.043774	4.4832
Growth hormone deficiency	4	1	5.899	1.3158	0.0333	1	0.043774	4.4832
Hyperinsulinemic hypoglycemia, familial, 1, HHF1	2	1	5.899	1.3158	0.0333	1	0.043774	4.4832
Hyperlipoproteinemia	3	1	5.899	1.3158	0.0333	1	0.043774	4.4832
Hypoglycemia, familial neonatal	2	1	5.899	1.3158	0.0333	1	0.043774	4.4832
Leptin Deficiency or Dysfunction	4	1	5.899	1.3158	0.0333	1	0.043774	4.4832
Lipodystrophy	3	1	5.899	1.3158	0.0333	1	0.043774	4.4832
Maturity onset diabetes of the young, type 2	2	1	5.899	1.3158	0.0333	1	0.043774	4.4832
Proprotein Convertase 1/3 Deficiency	6	1	5.899	1.3158	0.0333	1	0.043774	4.4832
Short/branched chain acyl-CoA dehydrogenase deficiency	3	1	5.899	1.3158	0.0333	1	0.043774	4.4832
Wolcott-Rallison syndrome	3	1	5.899	1.3158	0.0333	1	0.043774	4.4832
Short-chain L-3-hydroxyacyl-CoA dehydrogenase deficiency	5	2	5.8982	1.3158	0.0333	1	0.043774	4.4826
Carnitine palmitoyltransferase I deficiency	6	2	5.8952	1.3158	0.0332	1	0.043774	4.48032
Carnitine transporter defect; primary systemic carnitine deficiency	3	2	5.8952	1.3158	0.0332	1	0.043774	4.48032
Hyperglycinemia, lactic acidosis, and seizures	2	2	5.7529	1.3158	0.0241	1	0.043774	4.37217
Fructose-1,6-diphosphatase deficiency	6	3	5.6678	1.3158	0.0331	1	0.043774	4.30749
Leigh's syndrome, subacute necrotizing encephalopathy, SNE	6	3	5.6678	1.3158	0.0331	1	0.043774	4.30749
2-Methyl-3-hydroxybutyryl-CoA dehydrogenase deficiency	3	2	5.6672	1.3158	0.0331	1	0.043774	4.30704
Infantile Liver Failure Syndrome 2	5	2	5.6672	1.3158	0.0331	1	0.043774	4.30704
Metabolic encephalomyopathic crises, recurrent, with rhabdomyolysis, cardiac arrhythmias, and neurodegeneration	4	2	5.6672	1.3158	0.0331	1	0.043774	4.30704
3-Hydroxy-3-methylglutaryl-CoA lyase deficiency	11	4	5.6649	1.3158	0.0329	1	0.043774	4.30529
3-Hydroxy-3-Methylglutaryl-CoA Synthase Deficiency	12	4	5.6649	1.3158	0.0329	1	0.043774	4.30529
Mitochondrial trifunctional protein deficiency	6	3	5.6644	1.3158	0.0329	1	0.043774	4.30491
3-Hydroxyacyl-CoA dehydrogenase deficiency	9	4	5.6638	1.3158	0.0329	1	0.043774	4.30445
Hypermethioninemia	5	3	5.6603	1.3158	0.0262	1	0.043774	4.30179
Kidney disease	28	8	5.4303	1.3158	0.0182	1	0.043774	4.12699
Citrullinemia type II, neonatal-onset	7	3	5.4003	1.3158	0.0168	1	0.043774	4.1042
Sulfite oxidase deficiency, ISOLATED	7	2	5.1727	1.3158	0.0258	1	0.043774	3.93122
Cerebral creatine deficiency syndrome 1	2	2	4.7461	1.3158	0.0495	1	0.063841	3.60701
Cerebral creatine deficiency syndrome 3	2	2	4.7461	1.3158	0.0495	1	0.063841	3.60701
Very Long Chain Acyl-CoA Dehydrogenase Deficiency	14	1	4.5782	1.3158	0.0617	1	0.078664	3.4794
Oculocerebrorenal syndrome	6	1	4.5629	1.3158	0.0621	1	0.078664	3.46778
Cirrhosis	30	2	3.9736	1.3158	0.0642	1	0.080596	3.01991
Dihydrolipoamide Dehydrogenase Deficiency	8	5	3.2664	1.3158	0.115	1	0.13244	2.48244
Methylmalonic aciduria mitochondrial encephelopathy Leigh-like	3	2	3.1875	1.3158	0.117	1	0.13244	2.42248
GRACILE syndrome	2	2	3.1607	1.3158	0.121	1	0.13244	2.40211
Mitochondrial pyruvate carrier deficiency	4	2	3.1607	1.3158	0.121	1	0.13244	2.40211
Myopathy with lactic acidosis, hereditary	2	2	3.1607	1.3158	0.121	1	0.13244	2.40211
Pyruvate dehydrogenase deficiency	2	2	3.1607	1.3158	0.121	1	0.13244	2.40211
Pyruvate dehydrogenase deficiency (E1)	2	2	3.1607	1.3158	0.121	1	0.13244	2.40211
Pyruvate dehydrogenase phosphatase deficiency	6	2	3.1607	1.3158	0.121	1	0.13244	2.40211
3-Hydroxyisobutyryl-coa hydrolase deficiency	2	1	3.1449	1.3158	0.123	1	0.13244	2.3901
Coenzyme Q10 deficiency, primary, 5	2	1	3.1449	1.3158	0.123	1	0.13244	2.3901
D-Lactic Acidosis	3	1	3.1449	1.3158	0.123	1	0.13244	2.3901
Diabetes mellitus type 1	7	1	3.1449	1.3158	0.123	1	0.13244	2.3901
Leigh Syndrome, French Canadian Type	2	1	3.1449	1.3158	0.123	1	0.13244	2.3901
Mitochondrial complex I deficiency due to ACAD9 deficiency	3	1	3.1449	1.3158	0.123	1	0.13244	2.3901
Myopathy, lactic acidosis, and sideroblastic anemia 1	6	1	3.1449	1.3158	0.123	1	0.13244	2.3901
Pearson Syndrome	7	1	3.1449	1.3158	0.123	1	0.13244	2.3901
2,4-dienoyl-CoA reductase deficiency	4	3	3.0544	1.3158	0.116	1	0.13244	2.32133
Pyruvate carboxylase deficiency	5	2	3.0116	1.3158	0.122	1	0.13244	2.2888
Methylmalonate semialdehyde dehydrogenase deficiency	2	1	2.4062	1.3158	0.178	1	0.18891	1.8287
L-2-Hydroxyglutaric aciduria	4	2	2.3107	1.3158	0.172	1	0.18363	1.75612
AIDS	3	1	2.0385	1.3158	0.215	1	0.22525	1.54925
Crohn's disease	2	1	2.0385	1.3158	0.215	1	0.22525	1.54925
Thymidine treatment	5	1	1.7204	1.3158	0.256	1	0.26314	1.30749
Xanthinuria type 1	4	1	1.7204	1.3158	0.256	1	0.26314	1.30749
Alpha-aminoadipic and alpha-ketoadipic aciduria	2	1	1.543	1.3158	0.282	1	0.28591	1.17267
Lysinuric protein intolerance	3	1	1.543	1.3158	0.282	1	0.28591	1.17267
Alcoholism	13	1	1.0624	1.3158	0.372	1	0.37508	0.807418
Perillyl alcohol administration for cancer treatment	13	1	0.66189	1.3158	0.482	1	0.48181	0.503032

## Sheet: Table S2
Table S2. The OR values of metabolic biomarkers identified by LASSO regression.
Metabolites	HMDB ID	OR
Propranolol	HMDB0001849	0.99999
Foliandrin	HMDB0252427	0.999993
LysoPC(0:0/18:2(9Z,12Z))	HMDB0061700	1
Lithocholic acid glucuronide	HMDB0254126	1
Isopalmitic acid	HMDB0031068	1.00004
Galactitol	HMDB0000107	1.00003
S-Propyl 1-propanesulfinothioate	HMDB0034394	0.999976
26:6(8Z,11Z,14Z,17Z,20Z,23Z)		0.999366
Imidazooxazole	HMDB0253423	1.00001
Carisoprodol	HMDB0014539	0.999999
Allylestrenol	HMDB0015500	0.999925
Inosinic acid	HMDB0000175	0.999833
3-Hydroxy-1-phenyl-1-octadecanone	HMDB0035680	0.999167
Sericetin		1.00001
N-(Mercaptoacetyl)glycine	HMDB0255024	0.999875
6,7-dihydroxy-4-oxo-2-heptenoic acid		1.00056
Cysteine-S-sulfate	HMDB0000731	0.999781
(S)-Methyl 2,5-diamino-5-oxopentanoate	HMDB0243735	0.999931
Doranidazole	HMDB0251588	1
Isopropyl beta-D-glucoside	HMDB0032705	0.999994
Pyrraline	HMDB0033143	1.00092
LEUCOGENENOL	HMDB0254032	1.00006
Feruloyl C1-glucuronide	HMDB0041734	1.00081
2-(2-Hydroxyethoxy)-6-(2H-tetrazol-5-yl)xanthen-9-one	HMDB0249493	0.999998
L-Cysteine	HMDB0000574	1.00004
Butyric acid	HMDB0000039	1.00246
Delpazolid	HMDB0250974	1.00053
5-Hydroxyferulic acid	HMDB0035484	0.99989
5-Iodouracil	HMDB0246818	0.999737
Talaromycin A	HMDB0030143	0.999358
4-Methylumbelliferone glucuronide	HMDB0240464	0.998839
3-Oxohexanoic acid	HMDB0010717	1.00388
1H-Pyrrole-2,5-dione, 1-[4-(2-benzoxazolyl)phenyl]-	HMDB0244749	1.00006
Fudosteine	HMDB0252511	1
Azapropazone	HMDB0248765	1.00008
Methylisopelletierine	HMDB0030326	0.9999
L-Xylulose	HMDB0000751	1.00003
1-Tert-butyl 4-ethyl 5-oxoazepane-1,4-dicarboxylate	HMDB0244604	1.00128
N7-(2-Carbamoyl-2-hydroxyethyl)guanine	HMDB0255307	1.00062
Phenol A	HMDB0256407	1.00022
Hexyl glucoside	HMDB0031688	1.00172
Phenacetyl-carnitine	HMDB0242104	1.0002
(E)-3-(2,3-Dihydroxyphenyl)-2-propenoic acid	HMDB0032057	0.999473
2-Methylidene-4-(oxiran-2-yl)butanoic Acid	HMDB0257753	1.00052
2-Keto-glutaramic acid	HMDB0001552	0.99996
Benzoyl phosphate	HMDB0060440	0.999999
(+)-Setoclavine	HMDB0033428	1.00006
D-N-(Carboxyacetyl)alanine	HMDB0039163	0.999976
10-hydroxy-2E-decenoic acid		1
16-oxo-heptadecanoic acid		0.999938
3,4-Methylenesebacic acid	HMDB0059729	0.999167
CB-52		0.999992
Formycin b	HMDB0252449	0.9999
5-Hydroxy-1-(3-hydroxy-4-methoxyphenyl)decan-3-one	HMDB0252720	0.999996
5-Heptyltetrahydro-2-oxo-3-furancarboxylic acid	HMDB0030994	1.00024
dinor-12-oxo PDA		0.999979
16alpha-Fluoroestradiol	HMDB0244757	0.999901
LysoPE(18:3(9Z,12Z,15Z)/0:0)	HMDB0011509	0.999991
LysoPC(18:3(9Z,12Z,15Z)/0:0)	HMDB0010388	0.999999
Lumazine	HMDB0254198	1.00045
Ammonia aspartate	HMDB0248341	1
Arachidonyl Trifluoromethyl Ketone		0.999895
D-Ornithine	HMDB0003374	1.00005
Isoputreanine	HMDB0006009	0.999999
2-Deoxyglucose	HMDB0062477	0.999907
7-[3-Hydroxy-2-(3-hydroxyoctyl)-5-oxocyclopentyl]heptanoic acid	HMDB0244517	1.00012
Tetraethyl ethylenebisphosphonate		0.999991
bhas#22		1.00016
5,8,11,14-Hexadecatetraenoicacid, 16-[(2R,3S)-3-ethyl-2-oxiranyl]-, (5Z,8Z,11Z,14Z)-rel-	HMDB0244538	0.999545
Tetradec-2-enal	HMDB0032525	0.999978
2-Cyclopentene-1-pentadec-9c-enoic acid		0.999956
MG(0:0/20:4(8Z,11Z,14Z,17Z)/0:0)	HMDB0011549	1.00001
9E,15E,19Z-docosatrienoic acid		0.999999
Puromycin aminonucleoside	HMDB0256927	1.00004
Furazolidone	HMDB0014752	0.999845
Tyrosyl-Proline	HMDB0029113	0.999954
Ouabain	HMDB0015224	0.999899
CDP-DG(18:3(10,12,15)-OH(9)/i-14:0)	HMDB0293555	1.00027
Genipin 1-gentiobioside	HMDB0252678	1.00004
2-iodopalmitaldehyde		1.00068
Isoproterenol	HMDB0015197	1.00196
quinalizarin	HMDB0257032	0.999911
isoleucyl-thiazolidine	HMDB0253651	0.999997
4-Pyridoxic acid	HMDB0000017	1.00003
Diethyl phthalic acid	HMDB0094660	0.999912
methyl 13-sophorosyloxydocosanoate		1.00004
H-Hyp-gly-OH	HMDB0253018	0.999945
Goshonoside F2	HMDB0038540	0.999964
Sphinganine	HMDB0000269	1
Linoleyl hydroxamic acid		1
4-Hydroxy-5-(3',4'-dihydroxyphenyl)-valeric acid 4'-sulfate	HMDB0240454	0.999934
S-Methyl-KE-298	HMDB0257403	0.999985

## Sheet: Table S3
Table S3. Identified metabolite biomarkers and their chemical annotation.
Metabolites	CAS	Super Class	HMDB	Lipidmaps	Label
LysoPC(0:0/18:2(9Z,12Z))	27304-12-7	Lipids and lipid-like molecules	HMDB0061700		HMDB0061700
MG(0:0/20:4(8Z,11Z,14Z,17Z)/0:0)		Lipids and lipid-like molecules	HMDB0011549		HMDB0011549
Butyrate	107-92-6	Lipids and lipid-like molecules	HMDB0000039	LMFA01010004	Butyrate
Hexyl glucoside	59080-45-4	Lipids and lipid-like molecules	HMDB0031688		Hexyl glucoside
2-Cyclopentene-1-pentadec-9c-enoic acid		Lipids and lipid-like molecules		LMFA01140039	LMFA01140039
16-oxo-heptadecanoic acid		Lipids and lipid-like molecules		LMFA01060107	LMFA01060107
dinor-12-oxo PDA		Lipids and lipid-like molecules		LMFA02010018	dinor-12-oxo PDA
Allylestrenol	432-60-0	Lipids and lipid-like molecules	HMDB0015500	LMST02030125	Allylestrenol
3-Oxohexanoic acid	4380-91-0	Organic acids and derivatives	HMDB0010717	LMFA01060008	3-Oxohexanoic acid
L-Cysteine	52-90-4	Organic acids and derivatives	HMDB0000574		L-Cysteine
Pyrraline	74509-14-1	Organic acids and derivatives	HMDB0033143		Pyrraline
6,7-dihydroxy-4-oxo-2-heptenoic acid		Organic acids and derivatives		LMFA01050242	LMFA01050242
5-Iodouracil	696-07-1	Organoheterocyclic compounds	HMDB0246818		5-Iodouracil
5-Heptyltetrahydro-2-oxo-3-furancarboxylic acid		Organoheterocyclic compounds	HMDB0030994		HMDB0030994
N7-(2-Carbamoyl-2-hydroxyethyl)guanine		Organoheterocyclic compounds	HMDB0255307		HMDB0255307
isoleucyl-thiazolidine		Organoheterocyclic compounds	HMDB0253651		HMDB0253651

## Sheet: Table S4
Table S4. Compendium of human metabolic markers associated with aging, acute pathological processes, and cytokine responses.
Metabolites	CAS	HMDB	Function	Source
Allantoin	97-59-6	HMDB0000462	Aging	Sebastiani et al./Nogal et al.
Butyrate	107-92-6	HMDB0000039	Mortality Risk/Aging	Xu et al.
Citrulline	372-75-8	HMDB0000904	Aging	Sebastiani et al./Gong et al.
Glycerol 3-phosphate	57-03-4	HMDB0000126	Acute Pathological Processes	Nogal et al.
Hypoxanthine	68-94-0	HMDB0000157	Aging/Acute Pathological Processes	Sebastiani et al./Nogal et al.
Indole-3-Propionic Acid	830-96-6	HMDB0002302	Cytokine Responses/Aging	Gao et al./Yang et al.
Inosine	58-63-9	HMDB0000195	Cytokine Responses/Aging/Acute Pathological Processes	Yang et al./Nogal et al.
L-Acetylcarnitine	3040-38-8	HMDB0000201	Acute Pathological Processes	McCann et al.
L-Carnitine	541-15-1	HMDB0000062	Acute Pathological Processes	McCann et al.
L-Cysteine	52-90-4	HMDB0000574	Mortality Risk/Aging	Xu et al.
L-Glutamic acid	56-86-0	HMDB0000148	Acute Pathological Processes	Sebastiani et al.
L-Histidine	71-00-1	HMDB0000177	Acute Pathological Processes	McCann et al.
L-Tyrosine	60-18-4	HMDB0000158	Aging	Gong et al.
N-acetyltryptophan	1218-34-4	HMDB0013713	Aging	Sebastiani et al.
Pseudouridine	1445-07-4	HMDB0000767	Aging	Qiu et al./Nogal et al.
Pyrraline	74509-14-1	HMDB0033143	Mortality Risk/Aging	Xu et al.
Serotonin	50-67-9	HMDB0000259	Acute Pathological Processes	Nogal et al.
Uridine	58-96-8	HMDB0000296	Acute Pathological Processes	Nogal et al.

## Sheet: Table S5
Table S5. Feed ingredients for chicken during the experiments.
Ingredients	Percent(%)
Corn	67.35
Soybean meal	28
Soybean oil	0.4
Limestone	1.9
Monocalcium phosphate	1
Salt	0.4
Lysine	0.22
Methionine	0.17
Choline chloride	0.14
Premix1	0.42
Total	100
1Premix supplied per kilogram of diet: vitamin A, 13,200 IU; vitamin D3, 5,000 IU; vitamin E, 60 IU; vitamin K3, 8.0 mg; thiamine, 4.0 mg; riboflavin, 12.0 mg; pyridoxine, 12.0 mg; cobalamin, 0.4 mg; nicotinic acid, 80 mg; pantothenic acid, 24 mg; folic acid, 2.0 mg; biotin, 3.0 mg; iron, 70.0 mg; copper, 8.5 mg; zinc, 45.0 mg; manganese, 60.0 mg; iodine, 0.85 mg; selenium, 0.20 mg; cobalt, 0.25 …

## Sheet: Table S6
Table S6. The gradient program of ultra-performance liquid chromatography-tandem mass spectrometry system (comprised an ultra-performance liquid chromatography system and a high-resolution mass spectrometer).
The gradient program of ultra-performance liquid chromatography system
Time	mobile phase A:mobile phase B
0 min	95:5 (v:v)
1 min	95:5 (v:v)
2 min	70:30 (v:v)
4 min	50:50 (v:v)
8 min	20:80 (v:v)
10 min	0:100 (v:v)
14 min	0:100 (v:v)
15 min	95:5 (v:v)
16 min	95:5 (v:v)
The detailed parameters of high-resolution mass spectrometer
high-resolution mass spectrometer	parameters
scanning time	0.2 s
scanning interval	0.02 s
capillary voltage	2.5 kV
cone voltage	40 V
source temperature	115°C
Desolvation Gas Temperature	450°C
desolvation gas flow rate	900 L/h

## Sheet: Table S7
Table S7. Quality statistics of the transcriptome sequencing data.
ID	Wing number	Tissue	RIN	A260/A280	A260/A230	RawReads(M)	RawBases(G)	CleanReads(M)	CleanBases(G)	ValidBases(%)	Q30(%)	GC(%)
A118	F116125	Heart	6.5	2.05	2	50.11	7.3	48.34	7.04	96.46	94.65	48.33
A118	F116125	Liver	9.3	2.08	2.21	48.99	7.15	47.39	6.92	96.73	95.18	47.62
A118	F116125	Spleen	9.2	2.05	2.13	49.5	7.21	47.68	6.95	96.33	94.93	47.94
A121	F116128	Heart	7.8	2.08	1.89	48.5	7.08	46.96	6.86	96.82	94.87	48.63
A121	F116128	Liver	9.3	2.09	2.09	49.16	7.15	47.33	6.89	96.27	95.02	47.75
A121	F116128	Spleen	6.7	2.05	2.08	49.62	7.22	47.81	6.96	96.35	94.61	48.62
A126	F116133	Heart	8.7	2.06	1.34	49.85	7.28	48.22	7.04	96.73	94.5	48.31
A126	F116133	Liver	7.4	2.07	2.11	48.95	7.15	47.4	6.92	96.83	95.06	47.72
A126	F116133	Spleen	7.5	2.05	2.11	49.81	7.27	48.15	7.03	96.67	94.63	48.59
A128	F116135	Heart	9.6	2.03	1.37	49.29	7.18	47.54	6.93	96.44	94.85	48.42
A128	F116135	Liver	9.9	2.05	2.01	49.45	7.23	47.91	7	96.88	94.65	47.62
A128	F116135	Spleen	5.2	2.07	2.2	49.35	7.19	47.65	6.95	96.55	94.42	48.05
A286	F120092	Heart	9.2	2.05	1.38	48.92	7.15	47.39	6.93	96.87	94.64	48.36
A286	F120092	Liver	6.3	2.07	2.09	48.46	7.1	47.14	6.91	97.27	94.83	47.41
A286	F120092	Spleen	9.6	2.06	2.05	48.82	7.15	47.45	6.95	97.18	94.45	48.37
/	F120093	Heart	9.9	2.04	2.02	49.48	7.18	47.43	6.88	95.86	94.92	48.76
/	F120093	Liver	9.3	2.06	2.19	49.74	7.24	47.87	6.97	96.25	94.99	47.84
/	F120093	Spleen	7.6	2.03	2.11	49.06	7.16	47.39	6.92	96.59	94.54	48.17
/	F120125	Heart	10	2.06	2.03	49.61	7.21	47.59	6.91	95.93	94.75	48.5
/	F120125	Liver	9.8	2.06	2.17	49.35	7.16	47.35	6.87	95.95	95.32	47.88
/	F120125	Spleen	9.5	2.04	2.08	50.26	7.31	48.3	7.03	96.11	94.75	48.33
A317	F120128	Heart	9.6	2.05	1.38	49.26	7.16	47.34	6.88	96.11	94.53	48.37
A317	F120128	Liver	9.5	2.05	2.02	50.04	7.3	48.31	7.05	96.56	95.03	47.65
A317	F120128	Spleen	7.8	2.05	2.12	49.04	7.15	47.37	6.91	96.59	94.85	48.19
A318	F120129	Heart	9.7	2.04	2.15	48.96	7.15	47.44	6.93	96.9	94.6	48.5
A318	F120129	Liver	8.9	2.06	2.06	49.62	7.23	47.79	6.96	96.31	94.76	48.11
A318	F120129	Spleen	7.8	2.04	2.11	49.21	7.18	47.46	6.92	96.45	94.66	48.38
A321	F120133	Heart	9.8	2.05	1.33	49.77	7.24	47.92	6.97	96.28	94.86	48.33
A321	F120133	Liver	9.8	2.08	2.19	49.74	7.26	48.03	7.01	96.56	94.75	47.79
A321	F120133	Spleen	9.6	2.04	2.11	49.75	7.27	48.13	7.03	96.74	94.77	48.45
A339	M100021	Heart	9.7	2.05	2.33	50.11	7.3	48.29	7.03	96.37	94.66	48.7
A339	M100021	Liver	9.5	2.07	2.31	49.46	7.22	47.78	6.97	96.62	94.53	47.98
A339	M100021	Spleen	10	2.06	2.36	49.29	7.19	47.61	6.95	96.61	94.31	48.46
A342	M100024	Heart	9.3	2.04	2.15	50.13	7.31	48.44	7.07	96.64	94.5	48.06
A342	M100024	Liver	8.8	2.07	2.25	49.72	7.24	47.85	6.96	96.23	94.76	47.75
A342	M100024	Spleen	7.2	2.04	2.32	49.21	7.18	47.51	6.93	96.54	94.55	48.6
A343	M100025	Heart	9.6	2.04	2.25	49.54	7.26	48.15	7.05	97.18	94.51	48.73
A343	M100025	Liver	9.2	2.07	2.32	48.59	7.11	47.13	6.89	96.98	94.96	48.02
A343	M100025	Spleen	9.4	2.05	2.34	48.47	7.1	47.06	6.89	97.09	94.4	49.79
A345	M100028	Heart	8.3	1.94	1.89	50.08	7.29	48.18	7.02	96.21	94.53	48.37
A345	M100028	Liver	9.3	2.07	1.36	50.56	7.33	48.39	7.01	95.7	95.14	47.78
A345	M100028	Spleen	8.8	2.04	2.29	49.81	7.24	47.8	6.94	95.95	94.67	48.59
A374	M100062	Heart	9.8	2.05	2.36	49.97	7.27	48.05	6.99	96.15	94.63	48.24
A374	M100062	Liver	9.4	2.05	2.17	50.04	7.27	48.04	6.98	96.01	94.89	47.73
A374	M100062	Spleen	9.9	2.05	2.3	49.59	7.25	48.08	7.03	96.96	94.36	48.72
A375	M100064	Heart	9.8	2.06	2.18	50.17	7.31	48.31	7.04	96.31	94.76	48.6
A375	M100064	Liver	9.2	2.06	2.37	49.38	7.17	47.37	6.88	95.92	95.21	47.67
A375	M100064	Spleen	8.6	2.02	2.28	49.77	7.23	47.77	6.94	95.99	94.91	48.44
A389	M100083	Heart	9.9	2.05	2.35	49.83	7.25	47.93	6.97	96.18	94.57	48.47
A389	M100083	Liver	9.7	2.06	2.21	50.07	7.31	48.41	7.07	96.68	94.5	48.66
A389	M100083	Spleen	9.2	2.05	2.23	50.31	7.31	48.3	7.02	95.99	94.67	48.38
A592	M102085	Heart	6.9	2.03	2.27	49.66	7.25	48.03	7.01	96.71	94.51	48.43
A592	M102085	Liver	9.6	2.05	2.2	49.2	7.18	47.56	6.94	96.68	95.18	47.59
A592	M102085	Spleen	8.9	2.04	2.37	49.01	7.15	47.32	6.9	96.56	94.45	48.89
A593	M102087	Heart	9.6	2.05	2.27	50.12	7.3	48.27	7.03	96.3	94.47	48.65
A593	M102087	Liver	9.5	2.05	2.19	49.66	7.21	47.67	6.93	95.99	95.21	47.64
A593	M102087	Spleen	9.4	2.05	2.29	49.91	7.28	48.19	7.03	96.55	94.86	48.42
A594	M102088	Heart	9.6	2.03	2.33	49.77	7.24	47.85	6.96	96.13	94.83	48.5
A594	M102088	Liver	8.7	2.04	2.26	49.78	7.25	47.86	6.97	96.15	95.03	47.55
A594	M102088	Spleen	6.5	2.03	2.18	49.95	7.27	48.14	7.01	96.38	94.94	48.6
